# Supplementary material for: Synthesis, Reactions, and Agrochemical Studies of New 4,6-Diaryl-2-hydrazinylnicotinonitriles
Source: Int J Mol Sci. 2025 Dec 9;26(24):11874. doi: 10.3390/ijms262411874 (PMC12733256; doi:10.3390/ijms262411874)
Supplement: Supplementary file 1 [file ijms-26-11874-s001.zip]

Archive with 1 entries (1 files):
- ijms-4015745-supplementary.pdf
